# Supplementary material for: Exploring the Virome of Gyropsylla spegazziniana: A Major Yerba Mate Pest
Source: Pathogens. 2026 Jun 9;15(6):620. doi: 10.3390/pathogens15060620 (PMC13306095; doi:10.3390/pathogens15060620)
Supplement: Supplementary file 1 [file pathogens-15-00620-s001.zip]

Archive with 1 entries (1 files):
- pathogens-4275147-supplementary.pdf
